# Supplementary material for: Kun-Ling Wan Formula Ameliorates Postmenopausal Osteoporosis and Adipose Accumulation by Suppressing mTOR Signaling in Mesenchymal Stem Cells
Source: Pharmaceuticals (Basel). 2026 Apr 30;19(5):719. doi: 10.3390/ph19050719 (PMC13210056; doi:10.3390/ph19050719)
Supplement: Supplementary file 1 [file pharmaceuticals-19-00719-s001.zip]

Archive with 8 entries (8 files):
- proofreading_version_Supplementary_Pharmaceuticals_20260428.pdf
- Video S1.GIF
- Video S2.gif
- Video S3.GIF
- Video S4.GIF
- Video S5.GIF
- Video S6.gif
- Video S7.GIF
